# Supplementary material for: The Oocyte-Specific Linker Histone H1FOO Is Not Essential for Mouse Oogenesis and Fertility
Source: Cells. 2022 Nov 21;11(22):3706. doi: 10.3390/cells11223706 (PMC9688445; doi:10.3390/cells11223706)
Supplement: Supplementary file 1 [file cells-11-03706-s001.zip]

Archive with 1 entries (1 files):
- cells-2040569-supplementary.pdf
